# Supplementary material for: Characterization of Metabolite and Lipid Compositions in Lycopene-Enriched Egg Yolk Using Liquid Chromatography Quadrupole Time-of-Flight Mass Spectrometry
Source: Foods. 2026 May 9;15(10):1653. doi: 10.3390/foods15101653 (PMC13205705; doi:10.3390/foods15101653)
Supplement: Supplementary file 1 [file foods-15-01653-s001.zip]

Archive with 1 entries (1 files):
- foods-4205432-supplementary.pdf
